# Supplementary material for: Clinical-Pathological Characteristics of Adenosquamous Esophageal Carcinoma: A Propensity-Score-Matching Study
Source: J Pers Med. 2023 Mar 3;13(3):468. doi: 10.3390/jpm13030468 (PMC10057829; doi:10.3390/jpm13030468)
Supplement: Supplementary file 1 [file jpm-13-00468-s001.zip]

Archive with 1 entries (1 files):
- jpm-2233500-supplementary.pdf
